# Supplementary material for: Computational Model Exploring Characteristic Pattern Regulation in Periventricular Vessels
Source: Life (Basel). 2022 Dec 9;12(12):2069. doi: 10.3390/life12122069 (PMC9788473; doi:10.3390/life12122069)
Supplement: Supplementary file 1 [file life-12-02069-s001.zip]

Archive with 1 entries (1 files):
- life-1981454-supplementary.pdf
